# Supplementary material for: Machine Learning Algorithms Applied to Semi-Quantitative Data of the Volatilome of Citrus and Other Nectar Honeys with the Use of HS-SPME/GC–MS Analysis, Lead to a New Index of Geographical Origin Authentication
Source: Foods. 2023 Jan 22;12(3):509. doi: 10.3390/foods12030509 (PMC9914582; doi:10.3390/foods12030509)
Supplement: Supplementary file 1 [file foods-12-00509-s001.zip]

Archive with 1 entries (1 files):
- foods-2118048-supplementary.pdf
